# Supplementary material for: Energy Deficit and Factors Associated with Energy Balance during a Combat Deployment in U.S. Army Special Operation Forces Soldiers
Source: Nutrients. 2024 Sep 12;16(18):3072. doi: 10.3390/nu16183072 (PMC11434678; doi:10.3390/nu16183072)
Supplement: Supplementary file 1 [file nutrients-16-03072-s001.zip]

Archive with 1 entries (1 files):
- Tryon_SupplementaryTable_S1_Nutrients.pdf
